# Supplementary material for: MTHFR C677T polymorphism analysis: A simple, effective restriction enzyme‐based method improving previous protocols
Source: Mol Genet Genomic Med. 2019 Mar 13;7(5):e628. doi: 10.1002/mgg3.628 (PMC6503068; doi:10.1002/mgg3.628)
Supplement: Supplementary file 3 [file MGG3-7-e628-s003.xlsx]

## Sheet: Sheet1
Supplementary table 3. GeneBase 1.1 data elaboration about MTHFR isoforms.
Gene_Symbol	RNA_RefSeq_Accession	RNA_RefSeq_Status	Exons_per_RNA	Transcript_Length_bp	Coding_Exons_per_RNA	CDS_Start	CDS_End	Exon_Number	Exon_Start	Exon_End
MTHFR	NM_005957.4	REVIEWED	12	7150	11	11790680	11803116	1	11805888	11806103
								2	11802881	11803129
								3	11801161	11801399
								4	11800212	11800322
								5	11796206	11796399
								6	11795098	11795348
								7	11794729	11794863
								8	11794358	11794538
								9	11793907	11794089
								10	11792278	11792379
								11	11791207	11791326
								12	11785730	11790898
MTHFR	NM_001330358.1	REVIEWED	12	7207	12	11790680	11803514	1	11803405	11803677
								2	11802881	11803129
								3	11801161	11801399
								4	11800212	11800322
								5	11796206	11796399
								6	11795098	11795348
								7	11794729	11794863
								8	11794358	11794538
								9	11793907	11794089
								10	11792278	11792379
								11	11791207	11791326
								12	11785730	11790898
